# Supplementary material for: Glucosylceramide Synthase Inhibition in Combination with Aripiprazole Sensitizes Hepatocellular Cancer Cells to Sorafenib and Doxorubicin
Source: Int J Mol Sci. 2024 Dec 31;26(1):304. doi: 10.3390/ijms26010304 (PMC11720485; doi:10.3390/ijms26010304)
Supplement: Supplementary file 1 [file ijms-26-00304-s001.zip]

Archive with 1 entries (1 files):
- ijms-3356951-supplementary.pdf
